# Supplementary material for: Supramolecular Chromatographic Separation of C60 and C70 Fullerenes: Flash Column Chromatography vs. High Pressure Liquid Chromatography
Source: Int J Mol Sci. 2021 May 27;22(11):5726. doi: 10.3390/ijms22115726 (PMC8198677; doi:10.3390/ijms22115726)
Supplement: Supplementary file 1 [file ijms-22-05726-s001.zip]

Archive with 1 entries (1 files):
- ijms-1217990-supplementary.pdf
